# Supplementary material for: Evaluation of Clinical Symptoms Improvement by Cognitive Behavioral Therapy Using a Smartphone Application in Patients with Temporomandibular Disorder
Source: Healthcare (Basel). 2023 May 16;11(10):1443. doi: 10.3390/healthcare11101443 (PMC10218610; doi:10.3390/healthcare11101443)
Supplement: Supplementary file 1 [file healthcare-11-01443-s001.zip]

Archive with 1 entries (1 files):
- healthcare-2368028-supplementary.pdf
